# Supplementary material for: Hybrid Films from Blends of Castor Oil and Polycaprolactone Waterborne Polyurethanes
Source: Polymers (Basel). 2022 Oct 13;14(20):4303. doi: 10.3390/polym14204303 (PMC9612392; doi:10.3390/polym14204303)
Supplement: Supplementary file 1 [file polymers-14-04303-s001.zip]

Archive with 1 entries (1 files):
- polymers-1939411-supplementary.pdf
